# Supplementary material for: Multi-Activity Step Counting Algorithm Using Deep Learning Foot Flat Detection with an IMU Inside the Sole of a Shoe
Source: Sensors (Basel). 2024 Oct 29;24(21):6927. doi: 10.3390/s24216927 (PMC11548453; doi:10.3390/s24216927)
Supplement: Supplementary file 1 [file sensors-24-06927-s001.zip]

Archive with 1 entries (1 files):
- sensors-3249030-supplementary.py
