# Supplementary material for: Multi-Activity Step Counting Algorithm Using Deep Learning Foot Flat Detection with an IMU Inside the Sole of a Shoe
Source: Sensors (Basel). 2024 Oct 29;24(21):6927. doi: 10.3390/s24216927 (PMC11548453; doi:10.3390/s24216927)
Supplement: Supplementary file 1 [file sensors-24-06927-s001.zip › sensors-3249030-supplementary.py]

import keras
from keras.models import Sequential
from keras.layers import Dense,Flatten,Dropout,LSTM
from keras.optimizers import Adam
from keras import callbacks
import tensorflow as tf

# Creation of the sequential model
model_rnn = Sequential()
model_rnn.add(LSTM(32,return_sequences=True,activation="tanh"))
model_rnn.add(LSTM(32,activation="tanh"))
model_rnn.add(Dropout(0.2))
model_rnn.add(Flatten())
model_rnn.add(Dense(1,activation="sigmoid"))

# Model compile
model_rnn.compile(loss='binary_crossentropy', optimizer=Adam(0.01), metrics = ['accuracy'])

# Callback to save the best model
model_filename = f'best_model_fold{fold_number}.h5'
checkpoint = callbacks.ModelCheckpoint(model_filename, monitor='val_accuracy', save_best_only=True,restore_best_weights=True, mode='max', verbose=1)

# Model fit
with tf.device('/GPU:0'):
    history=model_rnn.fit(x_train,y_train,epochs=100,validation_data=(x_test,y_test),batch_size=1024,callbacks=[checkpoint],verbose=1)
